# Supplementary material for: Synergistic CO2 Cryotherapy and EGF Delivery for Accelerated Wound Healing Through Anti-Inflammatory and Regenerative Pathways
Source: Int J Mol Sci. 2025 Sep 10;26(18):8796. doi: 10.3390/ijms26188796 (PMC12470236; doi:10.3390/ijms26188796)
Supplement: Supplementary file 1 [file ijms-26-08796-s001.zip]

Archive with 7 entries (7 files):
- Supplementary Figure S1(Wound healing process).tif
- Supplementary Figure S2(Wound width).tif
- Supplementary Figure S3(Reepidermal thickness).tif
- Supplementary Figure S4(Inflammatory cell counting).tif
- Supplementary Figure S5(IF Staining IL -1β).tif
- Supplementary Figure S6(IF Staining MCP-1).tif
- Supplementary Figure S7(Collagen Intensity).tif
